# Supplementary material for: Differences between problematic internet and smartphone use and their psychological risk factors in boys and girls: a network analysis
Source: Child Adolesc Psychiatry Ment Health. 2023 Jun 12;17:69. doi: 10.1186/s13034-023-00620-z (PMC10262453; doi:10.1186/s13034-023-00620-z)
Supplement: Supplementary file 5 — Additional file 5. Supplementary Table S2: Edges [file 13034_2023_620_MOESM5_ESM.csv]

Variable	PIU	EXTERNALIZING	INTERNALIZING	FOMO	RESILIENCE	HOPELESSNESS
PIU	0	.212	.103	.188	-.055	.065
EXT	.212	0	.203	.115	-.230	.073
INT	.103	.203	0	.124	-.182	.229
FOMO	.188	.115	.124	0	.046	.059
RESILIENCE	-.055	-.230	-.182	.046	0	-.252
HOPELESS	.065	.073	.229	.059	-.252	0
Variable	PIU	EXTERNALIZING	INTERNALIZING	FOMO	RESILIENCE	HOPELESSNESS
PIU	0	.128	.080	.282	.044	.045
EXT	.128	0	.219	.117	-.251	.082
INT	.080	.219	0	.117	-.192	.232
FOMO	.282	.117	.117	0	.022	.057
RESILIENCE	.044	-.251	-.192	.022	0	-.258
HOPELESS	.045	.082	.232	.057	-.258	0
